# Supplementary material for: Risk of solid cancer in patients with mast cell activation syndrome: Results from Germany and USA
Source: F1000Res. 2017 Oct 26;6:1889. [Version 1] doi: 10.12688/f1000research.12730.1 (PMC5710302; doi:10.12688/f1000research.12730.1)
Supplement: Raw data supporting the findings in this study — Sheet 1, Data for the German patient cohort; Sheet 2, Data for the U.S. patient cohort. [file f1000research-6-13790-s0000.tgz]

Archive with 1 entries (1 files):
- 27f15ba6-c8d1-48cb-809c-9b0ecbd3fe7d_Dataset_1.zip
