# Supplementary material for: Risk of solid cancer in patients with mast cell activation syndrome: Results from Germany and USA
Source: F1000Res. 2017 Oct 26;6:1889. [Version 1] doi: 10.12688/f1000research.12730.1 (PMC5710302; doi:10.12688/f1000research.12730.1)
Supplement: Supplementary file 2 [file f1000research-6-13790-s0001.tgz]

Archive with 1 entries (1 files):
- c5099b3b-55a8-46ee-b508-7b5ec22db741.doc
